# Supplementary material for: 2-Phenoxy­acetohydrazide
Source: Acta Crystallogr Sect E Struct Rep Online. 2009 Dec 4;66(Pt 1):o53–4. doi: 10.1107/S1600536809051344 (PMC2980090; doi:10.1107/S1600536809051344)
Supplement: Supplementary file 2 [file e-66-00o53-Isup2.hkl]

# 
# h,k,l, Fc-squared, Fo-squared, sigma(Fo-squared) and status flag 
# 
data_I
_shelx_title ' vh01bm in P2(1) (100K)' 
_shelx_refln_list_code          4 
_shelx_F_calc_maximum       63.78 
_exptl_crystal_F_000       176.00 
_reflns_d_resolution_high  0.7697 
 
loop_ 
 _symmetry_equiv_pos_as_xyz 
 'x, y, z' 
 '-x, y+1/2, -z' 
 
_cell_length_a     6.3397 
_cell_length_b     4.0590 
_cell_length_c    15.9480 
_cell_angle_alpha  90.000 
_cell_angle_beta   99.218 
_cell_angle_gamma  90.000 
 
_shelx_F_squared_multiplier     1.000 
 
loop_ 
 _refln_index_h 
 _refln_index_k 
 _refln_index_l 
 _refln_F_squared_calc 
 _refln_F_squared_meas 
 _refln_F_squared_sigma 
 _refln_observed_status 
   1   0   0      446.19      588.16     17.02 o 
   2   0   0       99.65      104.75      2.81 o 
   3   0   0       16.64       23.51      0.89 o 
   4   0   0      185.50      237.16      6.25 o 
   5   0   0       12.93       12.17      0.91 o 
   6   0   0        0.36        0.41      0.68 o 
   7   0   0        0.35       -0.24      1.23 o 
   8   0   0        2.58        3.13      1.63 o 
   1   1   0     2551.07     2243.44     48.59 o 
   2   1   0      177.09      197.84      4.12 o 
   3   1   0       41.71       47.98      0.98 o 
   4   1   0      159.96      183.05      3.71 o 
   5   1   0       17.64       20.93      0.80 o 
   6   1   0       51.67       51.87      2.18 o 
   7   1   0        8.46        9.65      1.16 o 
   0   2   0      148.09      135.63      3.56 o 
   1   2   0      425.57      387.28      8.19 o 
   2   2   0      451.53      419.97     10.49 o 
   3   2   0       35.29       35.45      1.75 o 
   4   2   0       36.52       31.47      1.36 o 
   5   2   0       26.69       26.01      4.03 o 
   6   2   0       13.20       10.85      2.58 o 
   7   2   0       16.37       17.83      3.18 o 
   1   3   0        1.62        2.24      0.37 o 
   2   3   0      104.59      102.75      2.17 o 
   3   3   0       74.07       76.74      2.75 o 
   4   3   0       89.79       97.82      5.25 o 
   5   3   0       34.27       43.42      3.82 o 
   6   3   0        6.10        3.00      2.31 o 
   0   4   0        6.41        6.40      0.89 o 
   1   4   0       11.82       13.22      0.86 o 
   2   4   0        5.65        7.11      1.06 o 
   3   4   0       51.45       53.19      2.29 o 
   4   4   0       62.91       59.06      2.90 o 
   5   4   0       10.42       10.33      2.38 o 
   1   5   0       24.18       22.57      1.61 o 
   2   5   0        1.80        2.03      1.36 o 
  -8   0   1       28.24       23.34      2.43 o 
  -7   0   1      108.91      108.39      6.76 o 
  -6   0   1        0.76        0.09      0.70 o 
  -5   0   1        4.61        4.89      0.94 o 
  -4   0   1      395.91      524.53     13.48 o 
  -3   0   1      216.00      292.23      7.57 o 
  -2   0   1      400.75      493.29     12.56 o 
  -1   0   1        9.56       11.47      0.43 o 
   1   0   1       79.95      105.43      3.13 o 
   2   0   1       48.95       56.47      1.59 o 
   3   0   1      269.68      362.13      9.30 o 
   4   0   1       33.10       37.69      1.27 o 
   5   0   1       97.75      103.28      3.46 o 
   6   0   1        0.15       -0.24      0.68 o 
   7   0   1       36.64       33.16      2.87 o 
   8   0   1       27.03       21.23      2.35 o 
  -8   1   1        8.48        7.50      1.31 o 
  -7   1   1       25.15       26.64      1.52 o 
  -6   1   1       20.81       20.44      1.29 o 
  -5   1   1       18.83       24.12      0.86 o 
  -4   1   1      184.90      206.02      3.95 o 
  -3   1   1      424.23      503.71      8.82 o 
  -2   1   1      592.44      605.44     11.96 o 
  -1   1   1      188.02      169.70      4.84 o 
   0   1   1      245.91      197.18      6.42 o 
   1   1   1     4068.51     3889.63     90.58 o 
   2   1   1      146.68      152.19      3.12 o 
   3   1   1       13.58       17.35      0.57 o 
   4   1   1       40.01       48.27      1.16 o 
   5   1   1       38.63       38.85      1.28 o 
   6   1   1        7.70        7.44      1.00 o 
   7   1   1        9.80       11.66      1.16 o 
  -7   2   1       16.29       20.45      3.36 o 
  -6   2   1       23.80       27.11      3.15 o 
  -5   2   1       60.85       54.67      2.68 o 
  -4   2   1       20.81       20.31      1.20 o 
  -3   2   1      195.71      191.20      4.87 o 
  -2   2   1        4.36        6.43      0.61 o 
  -1   2   1      151.66      139.56      2.68 o 
   0   2   1      136.61      123.02      2.50 o 
   1   2   1        0.63        1.60      0.39 o 
   2   2   1      416.95      395.03      7.91 o 
   3   2   1        3.55        4.83      0.59 o 
   4   2   1       55.56       51.70      2.05 o 
   5   2   1       56.63       52.61      4.15 o 
   6   2   1       30.88       29.62      3.21 o 
   7   2   1        2.30       -0.90      2.16 o 
  -6   3   1        8.36        2.37      3.26 o 
  -5   3   1       36.37       39.86      3.12 o 
  -4   3   1       60.11       59.99      3.70 o 
  -3   3   1       53.22       53.93      2.35 o 
  -2   3   1       35.92       35.10      1.09 o 
  -1   3   1       30.86       30.30      0.88 o 
   0   3   1       68.37       62.40      1.44 o 
   1   3   1        7.53        7.47      0.46 o 
   2   3   1      102.97      104.13      2.60 o 
   3   3   1       75.62       81.56      5.05 o 
   5   3   1       21.11       29.35      2.84 o 
   6   3   1       10.74        6.35      2.65 o 
  -5   4   1        0.51        1.78      2.43 o 
  -4   4   1        5.77        5.75      2.65 o 
  -3   4   1       35.19       38.79      8.63 o 
  -2   4   1        2.62        4.41      0.94 o 
  -1   4   1        1.55        1.47      0.52 o 
   0   4   1       29.01       28.81      1.08 o 
   1   4   1        0.83        0.88      0.60 o 
   2   4   1        5.91        5.97      1.00 o 
   3   4   1       57.10       64.29      4.64 o 
   4   4   1       36.79       35.02      2.47 o 
   5   4   1       26.84       26.13      2.03 o 
  -2   5   1        7.37        9.35      3.48 o 
  -1   5   1        2.82        4.26      1.09 o 
   0   5   1       11.02       12.70      1.21 o 
   1   5   1       12.77       18.44      1.92 o 
   2   5   1        1.80        0.56      0.96 o 
  -8   0   2       20.38       17.46      2.12 o 
  -7   0   2       13.44       13.23      1.87 o 
  -6   0   2       89.16       95.61      3.38 o 
  -5   0   2       27.35       30.01      1.42 o 
  -4   0   2       86.80      122.01      3.40 o 
  -3   0   2      845.41     1113.41     28.19 o 
  -2   0   2      121.07      135.01      3.24 o 
  -1   0   2     3847.08     3852.27     97.24 o 
   0   0   2       99.71       86.69      2.54 o 
   1   0   2     1058.49     1149.64     41.05 o 
   2   0   2      356.58      409.17      9.37 o 
   3   0   2       35.00       41.80      1.30 o 
   4   0   2       32.01       35.28      1.21 o 
   5   0   2       15.38       15.44      0.97 o 
   6   0   2       17.49       17.86      1.98 o 
   7   0   2       74.74       64.66      4.51 o 
  -8   1   2       10.72        9.26      1.88 o 
  -7   1   2       90.97       90.75      3.41 o 
  -6   1   2       60.36       58.38      2.02 o 
  -5   1   2       81.33       84.20      2.11 o 
  -4   1   2        9.61        9.60      0.76 o 
  -3   1   2      297.10      337.70      6.39 o 
  -2   1   2      244.09      260.84      5.92 o 
  -1   1   2      386.57      318.34      9.61 o 
   0   1   2     1547.62     1259.15     22.61 o 
   1   1   2      644.09      575.65     16.64 o 
   2   1   2      258.78      275.03      6.11 o 
   3   1   2       35.70       39.55      0.90 o 
   4   1   2       93.21      100.89      2.31 o 
   5   1   2      134.49      150.08      4.29 o 
   6   1   2       34.53       33.58      1.66 o 
   7   1   2       28.45       29.94      1.91 o 
  -7   2   2       48.62       47.08      4.21 o 
  -6   2   2       43.61       40.57      2.73 o 
  -5   2   2       40.72       34.94      2.31 o 
  -4   2   2       38.71       35.16      1.05 o 
  -3   2   2      238.34      229.89      5.10 o 
  -2   2   2      459.92      429.90      8.50 o 
  -1   2   2       25.58       23.76      0.61 o 
   0   2   2       11.60        9.62      0.50 o 
   1   2   2      239.20      220.83      3.77 o 
   2   2   2      504.94      480.82     13.50 o 
   3   2   2       67.84       57.07      2.06 o 
   4   2   2       59.61       59.78      2.59 o 
   5   2   2       44.87       48.05      3.88 o 
   6   2   2       26.98       31.14      3.31 o 
   7   2   2       10.49       10.84      2.85 o 
  -6   3   2        4.28        1.82      2.15 o 
  -5   3   2       20.77       21.09      5.35 o 
  -4   3   2       42.61       46.00      3.21 o 
  -3   3   2       20.08       17.48      1.01 o 
  -2   3   2        9.13       11.92      0.73 o 
  -1   3   2      125.38      116.98      2.43 o 
   0   3   2       25.10       24.48      0.95 o 
   1   3   2       48.59       46.17      1.05 o 
   2   3   2       13.55       16.55      1.23 o 
   3   3   2      249.72      238.04      8.51 o 
   4   3   2        7.16        8.68      1.94 o 
   5   3   2       16.28       20.69      2.55 o 
   6   3   2       26.70       27.90      3.38 o 
  -5   4   2       15.62       16.71      2.33 o 
  -4   4   2       28.10       25.41      1.91 o 
  -3   4   2       72.78       67.61      3.66 o 
  -2   4   2        8.94       12.19      2.43 o 
  -1   4   2       22.33       19.96      0.94 o 
   0   4   2       55.21       53.43      1.57 o 
   1   4   2       46.92       43.19      1.76 o 
   2   4   2       25.72       24.34      1.60 o 
   4   4   2       14.41       19.28      5.07 o 
   5   4   2       10.53       17.18      3.02 o 
  -2   5   2       23.04       25.94      1.99 o 
  -1   5   2        7.08        8.52      1.46 o 
   0   5   2       16.01       18.88      1.64 o 
   1   5   2      102.96      108.03      3.92 o 
   2   5   2       17.03       21.09      4.42 o 
  -8   0   3        5.21        4.96      1.69 o 
  -7   0   3       17.13       19.11      1.67 o 
  -6   0   3       68.87       68.61      2.64 o 
  -5   0   3        0.51       -0.09      0.58 o 
  -4   0   3        0.75        0.63      0.43 o 
  -3   0   3       11.27       11.22      0.76 o 
  -2   0   3       27.64       27.72      0.99 o 
  -1   0   3        8.57        9.47      0.49 o 
   0   0   3      115.57      103.80      2.70 o 
   1   0   3       29.94       32.79      1.78 o 
   2   0   3       67.83       81.52      2.00 o 
   3   0   3        0.02       -0.18      0.30 o 
   4   0   3       72.42       80.15      2.31 o 
   5   0   3      173.57      205.33      6.44 o 
   6   0   3       27.92       28.47      2.55 o 
   7   0   3        0.23       -0.20      1.30 o 
  -8   1   3       32.59       34.55      1.82 o 
  -7   1   3        6.67        8.02      1.11 o 
  -6   1   3       89.14       95.13      2.97 o 
  -5   1   3       12.26       12.88      0.68 o 
  -4   1   3       28.34       30.50      0.82 o 
  -3   1   3       73.48       83.48      1.63 o 
  -2   1   3      684.28      716.81     14.01 o 
  -1   1   3        7.47        8.28      0.39 o 
   0   1   3      734.67      611.63     11.36 o 
   1   1   3      250.28      234.83      6.92 o 
   2   1   3       62.21       61.74      2.35 o 
   3   1   3       85.23       92.80      2.18 o 
   4   1   3       22.34       22.50      0.71 o 
   5   1   3       84.85       89.38      3.40 o 
   6   1   3       48.37       49.39      2.11 o 
   7   1   3        6.44        6.68      1.17 o 
  -7   2   3       22.74       22.28      3.00 o 
  -6   2   3       13.32       11.69      1.96 o 
  -5   2   3       47.38       44.72      1.91 o 
  -4   2   3       27.15       26.25      0.90 o 
  -3   2   3       74.30       69.37      1.82 o 
  -2   2   3       90.76       90.69      2.05 o 
  -1   2   3       22.55       21.77      0.70 o 
   0   2   3       19.10       15.21      0.47 o 
   1   2   3      325.30      305.06      6.04 o 
   2   2   3      142.75      145.70      5.72 o 
   3   2   3       48.24       46.60      2.15 o 
   4   2   3       99.83       97.06      3.52 o 
   5   2   3        9.27       10.31      2.34 o 
   6   2   3       49.19       54.19      4.49 o 
   7   2   3       13.68        9.74      2.85 o 
  -6   3   3        2.27        0.42      1.96 o 
  -5   3   3        2.76        2.28      1.71 o 
  -4   3   3       42.63       34.65      2.74 o 
  -3   3   3       11.13       11.35      0.92 o 
  -2   3   3       88.74       89.31      3.34 o 
  -1   3   3       62.13       56.74      1.61 o 
   0   3   3        6.99        8.14      0.47 o 
   1   3   3       24.40       23.19      0.71 o 
   2   3   3       81.35       73.47      2.23 o 
   3   3   3       40.47       41.87      3.83 o 
   4   3   3       15.75       16.21      1.91 o 
   5   3   3       12.23       15.30      2.15 o 
   6   3   3       24.67       24.18      3.16 o 
  -5   4   3        1.76        4.32      3.70 o 
  -4   4   3       11.59       13.68      1.64 o 
  -3   4   3        5.18        4.93      1.15 o 
  -2   4   3       12.97       13.81      1.46 o 
  -1   4   3        4.20        5.00      0.68 o 
   0   4   3        7.72        7.73      1.06 o 
   1   4   3       14.75       14.23      1.25 o 
   2   4   3      167.18      161.31      5.49 o 
   3   4   3       17.97       18.70      1.59 o 
   4   4   3       28.93       27.32      2.08 o 
  -2   5   3       18.42       21.74      2.69 o 
  -1   5   3        7.91        8.46      2.50 o 
   0   5   3       13.79       15.84      2.36 o 
   1   5   3       19.70       24.92      2.08 o 
   2   5   3        6.12       16.42      3.41 o 
  -8   0   4        2.07        3.39      1.58 o 
  -7   0   4      171.06      175.51      7.35 o 
  -6   0   4       32.86       31.59      2.03 o 
  -5   0   4      291.58      325.85     10.11 o 
  -4   0   4      118.34      135.25      4.41 o 
  -3   0   4       57.55       64.61      1.75 o 
  -2   0   4      504.91      505.35     12.90 o 
  -1   0   4      485.72      456.29     12.11 o 
   0   0   4        9.62       11.73      0.50 o 
   1   0   4      368.17      366.69     37.61 o 
   2   0   4      245.21      293.68      7.51 o 
   3   0   4       13.15       18.00      0.68 o 
   4   0   4        9.76       10.74      0.65 o 
   5   0   4       63.61       67.49      2.93 o 
   6   0   4      397.84      388.88     21.63 o 
   7   0   4        7.95        6.49      1.76 o 
  -8   1   4       29.08       22.99      1.48 o 
  -7   1   4       22.06       19.05      1.35 o 
  -6   1   4      144.07      152.97      4.02 o 
  -5   1   4        6.90        7.23      0.62 o 
  -4   1   4      118.52      122.15      3.22 o 
  -3   1   4       81.58       85.55      1.68 o 
  -2   1   4      287.23      293.44      5.88 o 
  -1   1   4       72.65       63.47      1.31 o 
   0   1   4      220.63      186.84      3.32 o 
   1   1   4       25.86       23.55      1.30 o 
   2   1   4       81.23       86.26      2.43 o 
   3   1   4       23.65       25.40      0.82 o 
   4   1   4       17.58       19.01      0.84 o 
   5   1   4      118.00      124.81      3.63 o 
   6   1   4       59.60       65.20      2.59 o 
   7   1   4       42.06       38.05      2.23 o 
  -7   2   4        7.14        6.16      2.53 o 
  -6   2   4       30.55       22.61      2.00 o 
  -5   2   4       10.12       12.26      1.21 o 
  -4   2   4        1.44        1.44      0.54 o 
  -3   2   4       45.46       43.28      1.28 o 
  -2   2   4       10.43        9.93      0.50 o 
  -1   2   4      283.14      258.29      5.67 o 
   0   2   4       47.70       39.66      0.89 o 
   1   2   4       19.40       18.03      0.83 o 
   2   2   4      273.23      251.66      9.46 o 
   3   2   4       54.95       53.27      2.00 o 
   4   2   4      228.94      224.15      7.23 o 
   5   2   4       15.56       16.75      2.02 o 
   6   2   4       16.10       13.43      2.71 o 
  -6   3   4        4.10        1.31      2.02 o 
  -5   3   4       16.53       13.98      5.70 o 
  -4   3   4        2.74        3.78      1.09 o 
  -3   3   4       21.72       19.19      0.94 o 
  -2   3   4      143.14      134.14      3.23 o 
  -1   3   4       49.89       47.49      1.33 o 
   0   3   4       20.27       21.11      0.71 o 
   1   3   4       41.52       36.97      1.08 o 
   2   3   4      174.84      158.83      4.48 o 
   3   3   4      335.96      305.31     10.79 o 
   4   3   4       18.77       20.42      2.25 o 
   5   3   4       26.02       22.12      3.08 o 
   6   3   4        0.09       -0.76      2.21 o 
  -5   4   4        5.49        6.22      1.94 o 
  -4   4   4       22.48       24.25      1.86 o 
  -3   4   4        5.84        6.84      1.28 o 
  -2   4   4       44.08       43.57      2.29 o 
  -1   4   4       11.71       13.42      1.66 o 
   0   4   4       30.75       31.20      2.07 o 
   1   4   4       81.38       76.28      3.08 o 
   2   4   4       93.51       98.03      6.87 o 
   3   4   4       53.20       46.17      2.98 o 
   4   4   4        8.74       11.31      2.88 o 
  -2   5   4        5.38        6.24      1.94 o 
  -1   5   4       11.24       13.53      1.52 o 
   0   5   4       45.74       48.67      2.37 o 
   1   5   4       30.79       37.16      4.69 o 
  -8   0   5        0.44        1.58      1.57 o 
  -7   0   5       41.24       42.05      2.49 o 
  -6   0   5       18.19       20.39      1.70 o 
  -5   0   5      320.51      362.73     11.23 o 
  -4   0   5      140.95      153.61      4.35 o 
  -3   0   5        0.34       -0.25      0.34 o 
  -2   0   5      111.14      102.83      2.83 o 
  -1   0   5     1493.25     1500.59     37.81 o 
   0   0   5       88.88       81.06      2.19 o 
   1   0   5       57.85       60.93      4.11 o 
   2   0   5      134.66      169.65      4.43 o 
   3   0   5       66.90       78.45      2.00 o 
   4   0   5       36.61       42.36      1.38 o 
   5   0   5        2.62        2.50      1.27 o 
   6   0   5       51.51       50.34      3.75 o 
   7   0   5        6.77        7.39      1.88 o 
  -8   1   5       16.65       17.07      1.37 o 
  -7   1   5       12.57       12.53      1.18 o 
  -6   1   5      104.73      112.89      3.50 o 
  -5   1   5       92.84       93.29      2.11 o 
  -4   1   5       70.42       73.74      1.81 o 
  -3   1   5       85.63       89.06      1.76 o 
  -2   1   5       69.53       67.26      1.44 o 
  -1   1   5       15.07       14.93      0.52 o 
   0   1   5       48.34       40.20      1.15 o 
   1   1   5      261.72      268.91     10.37 o 
   2   1   5       14.58       16.38      0.75 o 
   3   1   5      140.94      149.72      3.38 o 
   4   1   5       89.23       99.76      2.67 o 
   5   1   5      182.24      187.10      6.02 o 
   6   1   5       24.60       20.89      1.56 o 
   7   1   5      128.92      123.75      5.41 o 
  -7   2   5       13.76       10.09      2.71 o 
  -6   2   5        2.93        1.97      1.48 o 
  -5   2   5       25.48       22.55      1.21 o 
  -4   2   5        7.64        7.97      0.74 o 
  -3   2   5       68.75       65.27      1.77 o 
  -2   2   5       37.22       32.55      0.89 o 
  -1   2   5      164.32      141.85      3.01 o 
   0   2   5       78.13       77.63      2.02 o 
   1   2   5      126.37      118.13      3.21 o 
   2   2   5      121.06      109.66      4.49 o 
   3   2   5      165.02      152.93      5.06 o 
   4   2   5      107.83       99.81      4.77 o 
   5   2   5        7.13        5.36      1.62 o 
   6   2   5        7.64        7.51      2.38 o 
  -6   3   5        3.82        2.81      3.23 o 
  -5   3   5       48.88       41.23      3.16 o 
  -4   3   5        5.98        8.08      0.94 o 
  -3   3   5       21.33       21.11      0.99 o 
  -2   3   5       30.46       28.04      1.21 o 
  -1   3   5       73.88       70.21      1.89 o 
   0   3   5       41.40       39.43      1.04 o 
   1   3   5       18.50       17.50      0.93 o 
   2   3   5       59.88       56.81      2.77 o 
   3   3   5      153.90      165.17     16.16 o 
   4   3   5       15.34       14.59      2.00 o 
   5   3   5       15.97       17.11      3.32 o 
   6   3   5       17.81       13.86      3.05 o 
  -5   4   5        1.63        2.39      1.33 o 
  -4   4   5       17.07       15.63      1.77 o 
  -3   4   5        4.07        4.32      1.20 o 
  -2   4   5        1.20        1.60      0.86 o 
  -1   4   5       62.35       62.98      2.50 o 
   0   4   5       30.68       29.80      2.14 o 
   1   4   5       43.73       44.92      2.69 o 
   2   4   5        1.40        3.91      2.24 o 
   3   4   5        7.14       16.27      7.75 o 
   4   4   5       35.07       31.55      2.57 o 
  -2   5   5        1.76        2.04      1.20 o 
  -1   5   5        0.70       -0.17      1.11 o 
   0   5   5        5.62        7.73      1.53 o 
   1   5   5        6.60       11.13      3.60 o 
  -8   0   6        3.20        2.99      1.68 o 
  -7   0   6       14.61       15.82      2.62 o 
  -6   0   6       84.57       93.12      4.28 o 
  -5   0   6      145.59      169.50      5.57 o 
  -4   0   6        0.21       -0.76      0.51 o 
  -3   0   6       15.29       18.73      0.87 o 
  -2   0   6      189.55      181.84      4.83 o 
  -1   0   6       15.92       14.41      0.84 o 
   0   0   6      110.06      100.05      2.68 o 
   1   0   6      126.56      124.04      5.31 o 
   2   0   6      665.64      718.51     24.28 o 
   3   0   6      108.93      133.29      3.25 o 
   4   0   6       47.39       48.34      1.41 o 
   5   0   6      146.49      160.74      9.42 o 
   6   0   6       50.00       50.53      3.76 o 
   7   0   6        8.91        7.39      1.91 o 
  -8   1   6        7.79        7.82      1.22 o 
  -7   1   6       27.70       26.42      1.56 o 
  -6   1   6        3.02        3.28      0.77 o 
  -5   1   6       29.48       29.19      0.99 o 
  -4   1   6      153.64      155.22      3.43 o 
  -3   1   6      357.67      364.60      6.97 o 
  -2   1   6      189.23      193.22      4.31 o 
  -1   1   6       85.41       73.20      1.52 o 
   0   1   6      806.58      759.21     13.38 o 
   1   1   6      396.58      399.01     10.24 o 
   2   1   6       16.52       15.72      0.87 o 
   3   1   6      177.06      194.20      4.32 o 
   4   1   6      152.00      161.71      4.11 o 
   5   1   6        5.03        5.45      0.74 o 
   6   1   6       28.76       27.93      1.86 o 
   7   1   6        3.49        1.53      1.11 o 
  -7   2   6        0.62        0.03      2.16 o 
  -6   2   6        2.54        2.50      1.50 o 
  -5   2   6       23.76       21.99      1.26 o 
  -4   2   6      183.65      168.85      4.17 o 
  -3   2   6       31.40       26.08      1.26 o 
  -2   2   6       26.97       24.70      0.84 o 
  -1   2   6      344.22      311.75      6.26 o 
   0   2   6      193.48      176.54      3.75 o 
   1   2   6       11.73       11.79      0.73 o 
   2   2   6       69.10       63.83      2.92 o 
   3   2   6      193.05      176.19      5.76 o 
   4   2   6       98.26       98.29      4.60 o 
   5   2   6        8.93        9.61      1.83 o 
   6   2   6       16.85       17.15      3.05 o 
  -6   3   6        2.30        3.48      1.94 o 
  -5   3   6       30.86       29.34      2.68 o 
  -4   3   6       32.87       30.45      1.61 o 
  -3   3   6        7.72        9.36      0.92 o 
  -2   3   6        7.87        6.64      0.75 o 
  -1   3   6        2.12        2.16      0.50 o 
   0   3   6       70.47       68.82      1.94 o 
   1   3   6       60.47       51.60      2.12 o 
   2   3   6      186.31      178.43     10.73 o 
   3   3   6       36.43       38.73      5.43 o 
   4   3   6       18.12       20.80      3.24 o 
   5   3   6        0.85        1.35      1.78 o 
  -5   4   6       17.38       16.02      2.16 o 
  -4   4   6       10.54       10.38      1.55 o 
  -3   4   6        8.52        8.78      1.18 o 
  -2   4   6       18.59       19.74      1.47 o 
  -1   4   6        5.70        7.14      1.10 o 
   0   4   6       16.24       16.84      1.82 o 
   1   4   6       34.08       33.35      2.33 o 
   2   4   6       18.83       17.46      2.20 o 
   3   4   6       16.96       16.51      3.85 o 
   4   4   6       20.15       18.17      2.42 o 
  -1   5   6        1.15        1.76      2.17 o 
   0   5   6       15.64       18.34      1.78 o 
  -8   0   7       24.35       22.93      1.97 o 
  -7   0   7        0.25       -0.56      1.13 o 
  -6   0   7      131.07      146.85      6.28 o 
  -5   0   7      147.42      168.59      5.99 o 
  -4   0   7       96.55      100.45      3.03 o 
  -3   0   7        5.14        4.97      0.70 o 
  -2   0   7      824.32      826.31     21.01 o 
  -1   0   7       46.85       46.86      1.25 o 
   0   0   7       19.99       19.91      0.77 o 
   1   0   7       48.69       48.31      2.26 o 
   2   0   7        9.10       10.26      0.56 o 
   3   0   7        7.76        8.93      0.71 o 
   4   0   7       14.09       13.38      1.02 o 
   5   0   7      147.79      149.86      8.90 o 
   6   0   7        0.05       -2.63      1.31 o 
   7   0   7        0.58       -1.17      1.41 o 
  -7   1   7       13.69       14.45      1.17 o 
  -6   1   7       74.84       73.94      2.31 o 
  -5   1   7       42.70       43.06      1.35 o 
  -4   1   7      197.70      194.96      4.23 o 
  -3   1   7       38.88       40.79      1.14 o 
  -2   1   7       19.55       20.01      0.56 o 
  -1   1   7       84.51       78.90      1.94 o 
   0   1   7      439.05      438.14      7.79 o 
   1   1   7       44.67       45.54      1.45 o 
   2   1   7       37.44       35.68      1.26 o 
   3   1   7       76.55       80.77      2.43 o 
   4   1   7      173.32      183.81      5.45 o 
   5   1   7       17.36       18.62      1.13 o 
   6   1   7       39.49       37.90      2.22 o 
   7   1   7        0.51       -0.21      1.61 o 
  -7   2   7       43.78       36.81      2.84 o 
  -6   2   7       70.97       61.15      3.07 o 
  -5   2   7       27.53       22.59      1.47 o 
  -4   2   7       77.03       67.43      1.93 o 
  -3   2   7      213.17      194.14      4.15 o 
  -2   2   7       88.01       74.14      1.95 o 
  -1   2   7       28.60       27.64      0.89 o 
   0   2   7       35.29       31.20      1.35 o 
   1   2   7      183.31      181.79      4.77 o 
   2   2   7       35.43       31.25      1.82 o 
   3   2   7       49.28       43.06      2.61 o 
   4   2   7      117.62      119.42      5.39 o 
   5   2   7        5.52        6.59      1.69 o 
   6   2   7        6.10        4.69      2.42 o 
  -6   3   7        0.58        0.92      3.52 o 
  -5   3   7        8.47       10.90      1.51 o 
  -4   3   7        5.33        5.30      0.99 o 
  -3   3   7       18.43       18.14      1.28 o 
  -2   3   7       74.59       68.40      2.13 o 
  -1   3   7        1.62        1.92      0.51 o 
   0   3   7       34.84       31.66      1.36 o 
   1   3   7       22.85       22.08      1.70 o 
   2   3   7       38.66       33.99      3.36 o 
   3   3   7       36.90       37.43      2.52 o 
   4   3   7        7.08        8.19      1.79 o 
   5   3   7       15.08       14.84      2.27 o 
  -4   4   7       14.11       16.61      1.79 o 
  -3   4   7        7.26        7.06      1.16 o 
  -2   4   7        2.64        2.55      0.96 o 
  -1   4   7       34.37       38.20      1.90 o 
   0   4   7        3.38        2.61      1.60 o 
   1   4   7        1.55        2.54      1.20 o 
   2   4   7       25.33       20.86      2.11 o 
   3   4   7       19.50       21.21      2.30 o 
   4   4   7       12.44       13.39      2.29 o 
  -8   0   8       11.84       14.83      3.74 o 
  -7   0   8       17.46       18.03      1.82 o 
  -6   0   8       52.87       53.42      2.89 o 
  -5   0   8       29.39       27.43      2.72 o 
  -4   0   8       89.72       88.74      3.02 o 
  -3   0   8        5.45        4.66      0.77 o 
  -2   0   8       35.97       41.23      1.37 o 
  -1   0   8       38.17       43.57      1.20 o 
   0   0   8       24.33       27.62      1.09 o 
   1   0   8      849.97      886.65     26.34 o 
   2   0   8       32.64       37.10      1.27 o 
   3   0   8       16.81       17.26      0.79 o 
   4   0   8        6.71        5.95      1.42 o 
   5   0   8      181.77      178.29     10.42 o 
   6   0   8        3.84        4.65      1.66 o 
  -7   1   8       55.56       54.17      2.10 o 
  -6   1   8       41.28       45.52      1.68 o 
  -5   1   8      192.11      190.25      5.67 o 
  -4   1   8       65.65       70.92      1.81 o 
  -3   1   8      130.51      128.74      3.13 o 
  -2   1   8        5.54        6.33      0.41 o 
  -1   1   8      450.50      410.04      8.47 o 
   0   1   8       95.09      104.72      2.02 o 
   1   1   8       15.99       14.81      0.75 o 
   2   1   8      131.95      139.57      3.45 o 
   3   1   8       17.78       18.83      0.91 o 
   4   1   8       55.73       54.03      1.69 o 
   5   1   8       37.76       36.35      1.82 o 
   6   1   8       28.81       26.43      1.84 o 
  -7   2   8       18.51       12.94      2.29 o 
  -6   2   8        5.03        3.81      1.33 o 
  -5   2   8       34.90       31.05      1.88 o 
  -4   2   8       53.25       43.84      1.66 o 
  -3   2   8      249.27      233.32      4.95 o 
  -2   2   8        3.87        3.75      0.53 o 
  -1   2   8       10.20        9.06      0.64 o 
   0   2   8       25.55       23.93      1.12 o 
   1   2   8        8.65        7.66      0.86 o 
   2   2   8       17.92       16.58      1.37 o 
   3   2   8       99.99       86.54      4.64 o 
   4   2   8        0.62        0.96      1.34 o 
   5   2   8        5.53        4.31      1.68 o 
   6   2   8        4.91        6.07      2.90 o 
  -6   3   8        3.78        3.32      2.68 o 
  -5   3   8       16.44       19.89      2.11 o 
  -4   3   8       75.75       68.79      2.64 o 
  -3   3   8       61.18       60.03      2.36 o 
  -2   3   8      124.17      124.10      3.44 o 
  -1   3   8       44.18       41.85      1.53 o 
   0   3   8       37.59       35.82      2.19 o 
   1   3   8       11.83       12.91      1.57 o 
   2   3   8        4.28        2.79      1.86 o 
   3   3   8        0.73       -0.03      1.36 o 
   4   3   8        0.19        0.98      1.52 o 
   5   3   8       26.06       26.78      2.46 o 
  -4   4   8       22.43       21.29      1.85 o 
  -3   4   8       22.05       23.46      1.64 o 
  -2   4   8        5.05        6.02      1.40 o 
  -1   4   8       28.67       31.71      2.10 o 
   0   4   8        1.56        1.77      1.10 o 
   1   4   8       22.96       23.84      2.19 o 
   2   4   8        6.78        7.40      1.84 o 
   3   4   8        7.04        5.56      1.90 o 
  -7   0   9        3.27        3.55      1.38 o 
  -6   0   9      145.56      148.74      6.42 o 
  -5   0   9      146.34      153.48      5.31 o 
  -4   0   9        3.60        3.20      0.91 o 
  -3   0   9        4.03        7.33      0.89 o 
  -2   0   9       85.73       89.67      2.59 o 
  -1   0   9       32.47       32.77      0.98 o 
   0   0   9      128.08      108.63      3.53 o 
   1   0   9      317.13      330.29      9.99 o 
   2   0   9        0.02       -0.36      0.37 o 
   3   0   9       22.61       21.28      0.92 o 
   4   0   9       26.31       28.67      2.47 o 
   5   0   9       86.44       86.48      5.61 o 
   6   0   9       60.84       55.86      4.15 o 
  -7   1   9        6.38        7.59      1.09 o 
  -6   1   9       62.10       60.08      2.03 o 
  -5   1   9       71.82       74.92      2.42 o 
  -4   1   9       37.65       35.90      1.17 o 
  -3   1   9        1.98        2.60      0.49 o 
  -2   1   9       38.05       41.51      1.01 o 
  -1   1   9       20.47       22.11      0.75 o 
   0   1   9        0.64        0.42      0.26 o 
   1   1   9        7.81        7.10      0.72 o 
   2   1   9       77.34       88.15      2.61 o 
   3   1   9       20.95       21.95      1.01 o 
   4   1   9       45.34       43.02      1.46 o 
   5   1   9       23.17       23.48      1.65 o 
   6   1   9       30.29       28.01      1.92 o 
  -7   2   9       56.31       46.12      3.20 o 
  -6   2   9        7.07        7.58      1.45 o 
  -5   2   9       25.68       21.95      1.50 o 
  -4   2   9       93.42       87.25      3.09 o 
  -3   2   9       42.89       42.69      1.29 o 
  -2   2   9       39.77       36.21      1.10 o 
  -1   2   9        6.65        6.98      0.60 o 
   0   2   9      137.65      132.05      2.93 o 
   1   2   9       45.46       42.15      2.00 o 
   2   2   9        2.22        1.02      0.96 o 
   3   2   9       37.68       39.33      3.59 o 
   4   2   9        2.02        2.94      1.69 o 
   5   2   9        4.53        4.94      1.76 o 
  -6   3   9       20.48       19.55      2.93 o 
  -5   3   9       13.23       14.26      1.97 o 
  -4   3   9       54.56       55.93      2.34 o 
  -3   3   9       95.28       90.51      3.74 o 
  -2   3   9      155.82      157.48      4.21 o 
  -1   3   9       10.23        9.98      1.09 o 
   0   3   9        8.28        7.33      1.25 o 
   1   3   9       24.61       23.91      1.86 o 
   2   3   9       15.18       16.78      2.95 o 
   3   3   9       13.41       20.52      3.31 o 
   4   3   9        9.53       10.14      2.08 o 
   5   3   9        4.12        6.42      2.02 o 
  -4   4   9        0.91        1.48      1.11 o 
  -3   4   9       43.24       38.39      2.01 o 
  -2   4   9       11.35       11.24      1.34 o 
  -1   4   9       69.02       71.20      3.45 o 
   0   4   9        5.21        5.15      1.37 o 
   1   4   9        3.65        3.56      1.35 o 
   2   4   9       23.17       22.92      3.77 o 
   3   4   9        1.55        1.39      1.70 o 
  -7   0  10        7.11        8.59      2.51 o 
  -6   0  10        1.78        3.22      1.32 o 
  -5   0  10      126.77      131.91      4.73 o 
  -4   0  10        4.92        3.69      0.93 o 
  -3   0  10        0.33        0.53      0.65 o 
  -2   0  10       38.42       30.85      1.14 o 
  -1   0  10        0.89        0.90      0.31 o 
   0   0  10       26.61       28.07      1.24 o 
   1   0  10       51.05       53.56      2.65 o 
   2   0  10        1.68        1.73      0.48 o 
   3   0  10        2.05        1.92      1.26 o 
   4   0  10       81.07       78.39      5.11 o 
   5   0  10        6.96        6.30      1.80 o 
  -7   1  10        5.59        5.56      1.03 o 
  -6   1  10       42.35       39.61      1.60 o 
  -5   1  10       24.50       23.40      1.27 o 
  -4   1  10      100.76       97.30      2.40 o 
  -3   1  10       41.17       37.60      1.09 o 
  -2   1  10        9.17       10.28      0.62 o 
  -1   1  10       12.47       11.94      0.54 o 
   0   1  10       29.92       26.23      0.76 o 
   1   1  10        8.65        8.83      0.70 o 
   2   1  10      156.86      162.57      4.55 o 
   3   1  10       57.53       51.41      1.77 o 
   4   1  10       14.33       14.52      1.03 o 
   5   1  10       23.02       20.25      1.58 o 
   6   1  10       29.53       33.57      3.26 o 
  -7   2  10        4.39        1.89      1.92 o 
  -6   2  10       31.65       31.55      2.83 o 
  -5   2  10       23.96       19.76      1.94 o 
  -4   2  10      110.17      101.49      3.44 o 
  -3   2  10       62.14       59.92      1.78 o 
  -2   2  10       16.47       15.80      0.81 o 
  -1   2  10       64.65       64.68      1.67 o 
   0   2  10       66.79       66.08      1.83 o 
   1   2  10        5.14        4.73      1.24 o 
   2   2  10       31.05       24.72      2.11 o 
   3   2  10       20.97       21.85      3.08 o 
   4   2  10       14.54       16.55      2.08 o 
   5   2  10       15.63       20.20      2.39 o 
  -6   3  10        4.22        4.90      2.42 o 
  -5   3  10        5.51        6.06      1.19 o 
  -4   3  10       61.70       65.45      2.62 o 
  -3   3  10       47.51       41.90      1.97 o 
  -2   3  10       19.85       20.54      1.15 o 
  -1   3  10       23.97       23.78      1.42 o 
   0   3  10        3.41        3.17      1.09 o 
   1   3  10       32.66       31.58      2.50 o 
   2   3  10        6.25        7.01      2.34 o 
   3   3  10        6.99       11.04      2.86 o 
   4   3  10       25.78       24.32      2.57 o 
  -4   4  10        7.95        8.07      1.36 o 
  -3   4  10        6.06        5.98      1.24 o 
  -2   4  10       85.74       95.50      3.98 o 
  -1   4  10       17.92       21.96      2.02 o 
   0   4  10       14.90       15.23      1.98 o 
   1   4  10        5.14        7.94      1.76 o 
   2   4  10        2.39        2.33      2.56 o 
  -7   0  11       11.99       13.32      2.08 o 
  -6   0  11        5.46        4.84      1.42 o 
  -5   0  11       16.80       17.71      1.55 o 
  -4   0  11        5.90        8.76      1.47 o 
  -3   0  11        2.08        4.84      0.97 o 
  -2   0  11      197.15      169.03      4.57 o 
  -1   0  11        7.05        6.75      0.58 o 
   0   0  11       29.54       25.51      1.20 o 
   1   0  11      147.64      135.53      5.75 o 
   2   0  11        0.75        0.27      0.47 o 
   3   0  11       58.43       50.62      3.56 o 
   4   0  11      125.71      110.79      6.87 o 
   5   0  11       20.88       19.52      2.37 o 
   6   0  11       52.45       54.85      4.28 o 
  -7   1  11       38.05       34.34      1.57 o 
  -6   1  11        0.44        0.31      0.80 o 
  -5   1  11       43.43       44.01      1.84 o 
  -4   1  11       19.87       18.11      1.14 o 
  -3   1  11        9.46        9.16      0.73 o 
  -2   1  11       36.36       32.63      1.04 o 
  -1   1  11       33.21       34.11      0.95 o 
   0   1  11       95.45       92.26      2.00 o 
   1   1  11       23.48       22.96      0.88 o 
   2   1  11       74.75       78.00      2.42 o 
   3   1  11       23.85       19.95      1.02 o 
   4   1  11        0.79        0.27      0.74 o 
   5   1  11       60.88       57.12      2.89 o 
   6   1  11       10.83        9.34      2.24 o 
  -6   2  11       19.27       15.39      2.23 o 
  -5   2  11        2.03        2.32      1.48 o 
  -4   2  11       26.00       23.79      1.29 o 
  -3   2  11      107.20      106.48      2.78 o 
  -2   2  11       65.23       64.75      1.85 o 
  -1   2  11       73.36       70.59      1.81 o 
   0   2  11       19.20       17.40      1.00 o 
   1   2  11        0.76        0.35      1.32 o 
   2   2  11       30.24       28.14      3.21 o 
   3   2  11       56.04       56.36      4.64 o 
   4   2  11       10.96       15.11      2.08 o 
   5   2  11        3.47        1.70      1.75 o 
  -5   3  11        0.75        1.74      1.00 o 
  -4   3  11       20.26       21.72      1.58 o 
  -3   3  11      107.41      110.04      4.60 o 
  -2   3  11       10.05       11.77      1.28 o 
  -1   3  11        3.65        3.75      0.91 o 
   0   3  11        2.48        2.46      1.06 o 
   1   3  11       39.12       39.09      2.54 o 
   2   3  11        8.90       11.94      2.94 o 
   3   3  11        3.79        4.95      2.56 o 
   4   3  11       14.68       19.14      2.57 o 
  -3   4  11       19.36       22.22      3.01 o 
  -2   4  11       37.19       38.89      3.73 o 
  -1   4  11        2.33        2.78      1.27 o 
   0   4  11       21.55       23.01      2.88 o 
   1   4  11       29.24       32.00      2.53 o 
   2   4  11        0.31       -0.90      2.62 o 
  -7   0  12        8.19       11.09      2.19 o 
  -6   0  12       15.48       14.81      1.91 o 
  -5   0  12       21.49       19.53      1.49 o 
  -4   0  12       50.19       46.81      2.65 o 
  -3   0  12        6.32        7.21      0.74 o 
  -2   0  12       34.85       31.16      1.18 o 
  -1   0  12       20.47       19.60      0.89 o 
   0   0  12        5.06        6.93      0.84 o 
   1   0  12       79.28       78.41      2.74 o 
   2   0  12       34.53       33.12      2.48 o 
   3   0  12       17.75       14.09      1.84 o 
   4   0  12       14.83       12.99      2.13 o 
   5   0  12        1.55        1.73      1.73 o 
  -7   1  12       11.03       12.81      1.22 o 
  -6   1  12        6.97        8.20      1.05 o 
  -5   1  12       18.91       17.28      1.24 o 
  -4   1  12        9.03        8.08      1.27 o 
  -3   1  12       29.13       26.17      1.01 o 
  -2   1  12       25.54       25.13      0.92 o 
  -1   1  12      273.31      251.12      5.45 o 
   0   1  12      102.06      105.39      2.51 o 
   1   1  12       96.72       94.77      3.08 o 
   2   1  12       26.10       24.88      1.13 o 
   3   1  12        7.27        4.30      0.91 o 
   4   1  12        4.79        5.47      1.19 o 
   5   1  12       38.51       39.50      3.47 o 
  -6   2  12       12.81       14.42      3.00 o 
  -5   2  12        6.82        5.28      2.10 o 
  -4   2  12        1.82        1.59      0.79 o 
  -3   2  12       21.62       21.64      1.19 o 
  -2   2  12       73.45       78.70      2.16 o 
  -1   2  12       19.99       22.73      1.40 o 
   0   2  12       18.02       19.73      1.65 o 
   1   2  12        3.44        4.12      2.24 o 
   2   2  12       10.35        9.71      2.64 o 
   3   2  12       59.62       62.14      5.02 o 
   4   2  12       10.79       14.73      2.13 o 
   5   2  12        9.52       11.20      2.49 o 
  -5   3  12        4.50        4.79      1.49 o 
  -4   3  12        1.53        0.62      1.11 o 
  -3   3  12       26.82       28.91      1.68 o 
  -2   3  12       54.86       60.39      2.47 o 
  -1   3  12        0.63        0.72      0.93 o 
   0   3  12        7.46        6.15      1.31 o 
   1   3  12       11.60       11.73      2.93 o 
   2   3  12       17.62       18.99      3.54 o 
   3   3  12       18.37       28.78      4.26 o 
  -3   4  12       40.64       41.00      2.50 o 
  -2   4  12       11.41       15.09      1.87 o 
  -1   4  12        4.68        6.63      1.52 o 
   0   4  12        1.40        1.46      1.33 o 
   1   4  12        0.81        3.57      2.77 o 
  -7   0  13        1.30        0.99      1.46 o 
  -6   0  13       33.94       37.15      2.81 o 
  -5   0  13        0.01        0.37      1.07 o 
  -4   0  13       61.80       58.39      3.09 o 
  -3   0  13       75.20       65.39      3.52 o 
  -2   0  13        3.28        4.07      0.97 o 
  -1   0  13       18.38       18.68      1.16 o 
   0   0  13      602.77      570.97     17.27 o 
   1   0  13      153.06      147.43      6.09 o 
   2   0  13       11.55       11.72      1.34 o 
   3   0  13        0.14       -2.07      1.31 o 
   4   0  13        2.78        0.57      1.57 o 
   5   0  13        3.99        1.44      1.77 o 
  -6   1  13       25.95       27.49      1.41 o 
  -5   1  13       15.06       14.93      1.43 o 
  -4   1  13       14.27       14.53      1.01 o 
  -3   1  13       32.08       30.88      1.19 o 
  -2   1  13       33.48       33.89      1.13 o 
  -1   1  13       94.08       93.74      2.48 o 
   0   1  13       26.34       28.25      0.99 o 
   1   1  13       94.79       89.69      4.26 o 
   2   1  13       53.43       48.80      1.77 o 
   3   1  13       16.09       14.41      1.63 o 
   4   1  13       12.70       11.84      2.29 o 
   5   1  13        0.37        0.17      1.86 o 
  -6   2  13        5.02        3.27      1.33 o 
  -5   2  13        3.39        3.55      1.39 o 
  -4   2  13        4.82        3.73      0.89 o 
  -3   2  13       12.10       13.01      1.11 o 
  -2   2  13       68.42       71.42      2.05 o 
  -1   2  13       44.57       45.74      1.67 o 
   0   2  13        5.72        5.83      0.96 o 
   1   2  13       24.46       24.54      3.17 o 
   2   2  13       71.27       85.71      6.29 o 
   3   2  13        4.68        9.92      2.71 o 
   4   2  13        8.91        9.52      1.46 o 
  -5   3  13        6.32        5.50      1.25 o 
  -4   3  13        8.74        7.20      1.24 o 
  -3   3  13       10.05       11.65      1.34 o 
  -2   3  13       43.74       50.84      2.27 o 
  -1   3  13        5.39        3.98      1.23 o 
   0   3  13        0.16        0.48      1.30 o 
   1   3  13        5.86        6.55      2.68 o 
   2   3  13        4.44        5.14      2.92 o 
   3   3  13       13.80       14.22      3.61 o 
  -2   4  13        0.09        0.76      1.16 o 
  -1   4  13        6.87        6.44      1.76 o 
   0   4  13        1.22        0.21      1.27 o 
  -6   0  14       27.27       28.82      2.29 o 
  -5   0  14       15.32       16.18      1.51 o 
  -4   0  14       45.82       46.43      2.71 o 
  -3   0  14        2.96        1.97      1.11 o 
  -2   0  14       19.05       15.40      1.70 o 
  -1   0  14      100.14       97.87      3.43 o 
   0   0  14        7.72        8.48      0.98 o 
   1   0  14       15.04       17.06      1.47 o 
   2   0  14       17.63       17.25      1.97 o 
   3   0  14       35.01       28.07      2.61 o 
   4   0  14        4.13        2.30      1.67 o 
   5   0  14        1.52        0.09      1.68 o 
  -6   1  14        8.79       11.39      1.34 o 
  -5   1  14       15.24       16.22      2.02 o 
  -4   1  14       11.98       12.26      1.21 o 
  -3   1  14       48.24       44.03      1.73 o 
  -2   1  14      144.83      134.78      4.04 o 
  -1   1  14       26.13       24.81      1.04 o 
   0   1  14        5.15        5.31      0.88 o 
   1   1  14       84.56       88.06      3.23 o 
   2   1  14       18.87       16.54      1.19 o 
   3   1  14        4.23        4.27      1.44 o 
   4   1  14        0.42       -1.51      1.73 o 
  -6   2  14        1.86        1.49      1.11 o 
  -5   2  14       22.52       23.43      1.58 o 
  -4   2  14        5.19        5.67      1.00 o 
  -3   2  14       26.11       24.56      1.42 o 
  -2   2  14        3.37        3.51      1.19 o 
  -1   2  14       44.16       42.89      1.73 o 
   0   2  14       14.10       16.52      1.72 o 
   1   2  14        0.38       -0.42      1.23 o 
   2   2  14       54.98       62.81      4.28 o 
   3   2  14       10.11       13.95      1.96 o 
   4   2  14        1.59        0.65      1.25 o 
  -4   3  14        6.85        6.55      1.24 o 
  -3   3  14        5.96        6.32      1.18 o 
  -2   3  14        2.68        2.43      1.02 o 
  -1   3  14        0.53       -0.33      0.92 o 
   0   3  14       12.53       15.29      3.01 o 
   1   3  14        0.95       -0.79      2.62 o 
   2   3  14        9.91       15.91      3.65 o 
  -6   0  15        9.15       11.46      1.93 o 
  -5   0  15       13.70       12.13      1.49 o 
  -4   0  15        4.44        2.21      1.36 o 
  -3   0  15       18.68       16.20      1.62 o 
  -2   0  15        0.04       -1.14      1.01 o 
  -1   0  15      216.09      212.25      6.81 o 
   0   0  15       47.82       39.61      2.12 o 
   1   0  15       32.63       27.54      2.67 o 
   2   0  15        3.49        0.59      1.41 o 
   3   0  15        5.56        3.39      1.64 o 
   4   0  15        0.47       -0.09      1.58 o 
  -6   1  15        4.16        4.09      1.15 o 
  -5   1  15       33.69       37.80      1.96 o 
  -4   1  15        5.38        5.51      0.82 o 
  -3   1  15       11.10       10.50      0.89 o 
  -2   1  15        5.75        6.49      0.76 o 
  -1   1  15       24.35       24.40      1.51 o 
   0   1  15       90.56       89.29      5.38 o 
   1   1  15       39.55       38.89      5.50 o 
   2   1  15        3.19        1.86      1.29 o 
   3   1  15        9.98        7.68      2.14 o 
   4   1  15       16.24       22.83      2.73 o 
  -5   2  15       12.55       12.13      1.75 o 
  -4   2  15       15.92       18.53      1.57 o 
  -3   2  15       11.41       12.21      1.13 o 
  -2   2  15       45.82       46.28      2.58 o 
  -1   2  15       18.36       18.76      1.27 o 
   0   2  15        2.60        2.76      0.95 o 
   1   2  15        6.22        4.00      3.16 o 
   2   2  15       30.03       35.22      3.32 o 
   3   2  15        7.33        9.35      1.90 o 
  -4   3  15        7.63        8.02      1.32 o 
  -3   3  15       10.01       13.89      1.49 o 
  -2   3  15        1.54        1.98      1.16 o 
  -1   3  15        8.70       12.42      1.69 o 
   0   3  15        6.06        4.22      1.79 o 
   1   3  15        8.20        9.99      3.47 o 
   2   3  15        0.28        3.37      3.10 o 
  -6   0  16        0.58        0.72      1.47 o 
  -5   0  16        3.00        0.91      1.18 o 
  -4   0  16        6.00        8.70      1.69 o 
  -3   0  16       12.74       11.20      1.65 o 
  -2   0  16       14.84       14.50      2.64 o 
  -1   0  16       12.24       14.80      1.50 o 
   0   0  16        0.35       -0.31      1.03 o 
   1   0  16        1.42        1.35      1.13 o 
   2   0  16        0.18        0.35      1.46 o 
   3   0  16        0.53        0.95      1.63 o 
   4   0  16        7.28        6.28      2.03 o 
  -5   1  16        9.26        8.03      1.24 o 
  -4   1  16       20.69       18.99      1.39 o 
  -3   1  16        8.55        9.50      1.12 o 
  -2   1  16       10.76        9.75      1.35 o 
  -1   1  16        4.01        4.48      1.13 o 
   0   1  16       47.45       50.03      7.37 o 
   1   1  16        1.76        0.90      1.52 o 
   2   1  16        9.79       11.18      4.03 o 
   3   1  16        2.77        0.18      1.77 o 
  -5   2  16        2.22        2.22      1.30 o 
  -4   2  16       14.70       16.87      1.56 o 
  -3   2  16        7.36        8.66      1.61 o 
  -2   2  16       12.75       12.49      1.22 o 
  -1   2  16        4.14        6.11      2.35 o 
   0   2  16       10.00       10.63      1.42 o 
   1   2  16       25.07       21.84      2.59 o 
   2   2  16       11.89       10.75      3.07 o 
   3   2  16        1.95        0.26      1.57 o 
  -3   3  16        4.29        4.53      1.19 o 
  -2   3  16        8.34       15.60      1.83 o 
  -1   3  16       13.21       14.90      1.81 o 
   0   3  16        0.72        1.47      1.23 o 
   1   3  16        5.53        5.75      3.33 o 
  -5   0  17        9.34        9.25      1.46 o 
  -4   0  17       35.24       35.17      2.47 o 
  -3   0  17        1.33       -0.32      1.30 o 
  -2   0  17        1.99        0.30      2.97 o 
  -1   0  17        0.11       -0.40      1.21 o 
   0   0  17        3.12        2.29      1.22 o 
   1   0  17        8.74       11.22      2.01 o 
   2   0  17        0.61       -1.78      1.46 o 
   3   0  17        6.04        7.13      2.00 o 
  -5   1  17        5.65        7.64      1.24 o 
  -4   1  17        6.78        8.81      1.35 o 
  -3   1  17        6.27        6.04      1.21 o 
  -2   1  17        0.46       -0.04      1.01 o 
  -1   1  17        2.51        2.19      1.06 o 
   0   1  17       21.34       25.09      3.64 o 
   1   1  17        2.24       -0.58      1.32 o 
   2   1  17        0.93        0.99      1.43 o 
   3   1  17        1.21       -0.07      1.78 o 
  -4   2  17        1.38        0.14      0.90 o 
  -3   2  17        6.81        6.60      1.24 o 
  -2   2  17        7.68        8.88      1.24 o 
  -1   2  17        5.63        6.03      1.17 o 
   0   2  17        8.98        9.08      1.81 o 
   1   2  17        5.08        3.11      1.63 o 
   2   2  17        7.91        8.54      1.94 o 
  -1   3  17       16.86       20.49      2.00 o 
  -5   0  18        2.61        2.75      1.34 o 
  -4   0  18       19.16       30.17      2.39 o 
  -3   0  18        3.07        5.72      1.60 o 
  -2   0  18        0.35       -1.13      1.15 o 
  -1   0  18       18.92       22.88      3.01 o 
   0   0  18        0.08       -0.20      1.18 o 
   1   0  18        5.61        3.70      1.69 o 
   2   0  18        1.74        1.04      1.72 o 
  -4   1  18        0.21       -1.49      0.94 o 
  -3   1  18        6.25        6.36      1.11 o 
  -2   1  18        1.48        0.04      1.11 o 
  -1   1  18        3.03        4.69      1.26 o 
   0   1  18        4.27        4.37      1.59 o 
   1   1  18        3.36        3.86      1.58 o 
   2   1  18        3.09        1.80      1.91 o 
  -3   2  18        4.22        3.61      2.02 o 
  -2   2  18       10.04       14.27      3.77 o 
  -1   2  18        0.70        1.39      1.70 o 
   0   2  18        8.01        8.75      1.97 o 
   1   2  18       29.30       30.21      3.17 o 
  -4   0  19        0.14       -1.54      1.50 o 
  -3   0  19        2.52        2.39      1.53 o 
  -2   0  19        2.22        1.73      1.40 o 
  -1   0  19        2.82        3.16      1.40 o 
   0   0  19       18.40       23.98      3.38 o 
   1   0  19        2.26        3.06      1.91 o 
   2   0  19       16.77       20.04      2.51 o 
  -4   1  19        1.91        1.65      1.08 o 
  -3   1  19       23.87       35.19      2.42 o 
  -2   1  19        9.22       10.52      1.52 o 
  -1   1  19       10.75       10.44      1.91 o 
   0   1  19        6.67        9.61      2.52 o 
   1   1  19       17.50       14.67      2.73 o 
  -2   2  19       11.89       12.62      2.24 o 
  -1   2  19        4.20        3.88      2.08 o 
  -3   0  20        0.34       -0.69      1.48 o 
  -2   0  20       15.52       24.18      3.38 o 
  -1   0  20        0.70       -0.54      1.32 o 
   0   0  20        0.00       -1.22      1.66 o 
  -2   1  20        1.99        3.04      1.69 o 
  -1   1  20        5.03        6.09      1.80 o 
   0   1  20        2.03        2.84      1.66 o 
                                                 
